# Supplementary material for: Organophosphate Pesticides and Pyrethroids in Farmland of the Pearl River Delta, China: Regional Residue, Distributions and Risks
Source: Int J Environ Res Public Health. 2023 Jan 5;20(2):1017. doi: 10.3390/ijerph20021017 (PMC9858657; doi:10.3390/ijerph20021017)
Supplement: Supplementary file 1 [file ijerph-20-01017-s001.zip]

Archive with 1 entries (1 files):
- ijerph-2127637-supplementary.pdf
